# Supplementary material for: Systematic Review to Update ‘Value of a Statistical Life’ Estimates for Australia
Source: Int J Environ Res Public Health. 2021 Jun 7;18(11):6168. doi: 10.3390/ijerph18116168 (PMC8201370; doi:10.3390/ijerph18116168)
Supplement: Supplementary file 1 [file ijerph-18-06168-s001.zip]

Archive with 1 entries (1 files):
- ijerph-1250389-supplementary.pdf
